# Supplementary material for: ﻿On the identity of Thymushumifususvar.aureopunctatus (Lamiaceae) and taxonomic notes on the Th.richardii complex
Source: PhytoKeys. 2021 Dec 9;186:139–58. doi: 10.3897/phytokeys.186.75412 (PMC8677714; doi:10.3897/phytokeys.186.75412)
Supplement: XML Treatment for Thymus richardii subsp. richardii [file phytokeys.186.75412-treatment1.xml]

<!DOCTYPE tp:taxon-treatment
  PUBLIC "-//TaxonX//DTD Taxonomic Treatment Publishing DTD v0 20100105//EN" "tax-treatment-NSO.dtd">
<tp:taxon-treatment xmlns:tp="http://www.plazi.org/taxpub"><tp:treatment-meta><kwd-group><label>Taxon classification</label><kwd>
              <named-content content-type="kingdom">Plantae</named-content>
            </kwd><kwd>
              <named-content content-type="order">Lamiales</named-content>
            </kwd><kwd>
              <named-content content-type="family">Lamiaceae</named-content>
            </kwd></kwd-group><mixed-citation publication-type="journal"><person-group><name><surname>Sáez</surname><given-names>Llorenç</given-names></name><name><surname>Bogunić</surname><given-names>Faruk</given-names></name><name><surname>Cambria</surname><given-names>Salvatore</given-names></name><name><surname>Riera</surname><given-names>Jesús</given-names></name><name><surname>Bogdanović</surname><given-names>Sandro</given-names></name></person-group><article-title>﻿On the identity of <tp:taxon-name><tp:taxon-name-part taxon-name-part-type="genus" reg="Thymus">Thymus</tp:taxon-name-part><tp:taxon-name-part taxon-name-part-type="species" reg="humifusus">humifusus</tp:taxon-name-part><tp:taxon-name-part taxon-name-part-type="infraspecific-rank">var.</tp:taxon-name-part><tp:taxon-name-part taxon-name-part-type="variety" reg="aureopunctatus">aureopunctatus</tp:taxon-name-part></tp:taxon-name> (<tp:taxon-name><tp:taxon-name-part taxon-name-part-type="family">Lamiaceae</tp:taxon-name-part></tp:taxon-name>) and taxonomic notes on the <italic><tp:taxon-name><tp:taxon-name-part taxon-name-part-type="genus" reg="Thymus">Th.</tp:taxon-name-part><tp:taxon-name-part taxon-name-part-type="species" reg="richardii">richardii</tp:taxon-name-part></tp:taxon-name></italic> complex</article-title><source>PhytoKeys</source><day>09</day><month>12</month><year>2021</year><volume>186</volume><fpage>139</fpage><lpage>158</lpage><pub-id pub-id-type="doi">10.3897/phytokeys.186.75412</pub-id></mixed-citation></tp:treatment-meta><tp:nomenclature><label>﻿1.</label><tp:taxon-name>
            <object-id xmlns:xlink="http://www.w3.org/1999/xlink" content-type="arpha" xlink:type="simple">8DECCD33-118D-5BEB-9A36-0BC03E884E09</object-id>
            <tp:taxon-name-part taxon-name-part-type="genus" reg="Thymus">Thymus</tp:taxon-name-part>
            <tp:taxon-name-part taxon-name-part-type="species" reg="richardii">richardii</tp:taxon-name-part>
            <tp:taxon-name-part taxon-name-part-type="infraspecific-rank">subsp.</tp:taxon-name-part>
            <tp:taxon-name-part taxon-name-part-type="subspecies" reg="richardii">richardii</tp:taxon-name-part>
          </tp:taxon-name><tp:taxon-authority>Pers., Syn. Pl. 2: 130. 1806 </tp:taxon-authority><tp:nomenclature-citation-list><tp:nomenclature-citation><tp:taxon-name>
                <tp:taxon-name-part taxon-name-part-type="genus" reg="Thymus"/>
                <tp:taxon-name-part taxon-name-part-type="species" reg="serpyllum"/>
                <tp:taxon-name-part taxon-name-part-type="variety" reg="richardii"/>
              </tp:taxon-name><comment>≡ <tp:taxon-name><tp:taxon-name-part taxon-name-part-type="genus" reg="Thymus">Thymus</tp:taxon-name-part><tp:taxon-name-part taxon-name-part-type="species" reg="serpyllum">serpyllum</tp:taxon-name-part><tp:taxon-name-part taxon-name-part-type="infraspecific-rank">var.</tp:taxon-name-part><tp:taxon-name-part taxon-name-part-type="variety" reg="richardii">richardii</tp:taxon-name-part></tp:taxon-name> (Pers.) Knoche, Fl. Balear. 2: 354. 1922. </comment></tp:nomenclature-citation><tp:nomenclature-citation><tp:taxon-name>
                <tp:taxon-name-part taxon-name-part-type="genus" reg="Thymus"/>
                <tp:taxon-name-part taxon-name-part-type="species" reg="serpyllum"/>
                <tp:taxon-name-part taxon-name-part-type="subspecies" reg="richardii"/>
              </tp:taxon-name><comment>≡ <tp:taxon-name><tp:taxon-name-part taxon-name-part-type="genus" reg="Thymus">Th.</tp:taxon-name-part><tp:taxon-name-part taxon-name-part-type="species" reg="serpyllum">serpyllum</tp:taxon-name-part><tp:taxon-name-part taxon-name-part-type="infraspecific-rank">subsp.</tp:taxon-name-part><tp:taxon-name-part taxon-name-part-type="subspecies" reg="richardii">richardii</tp:taxon-name-part></tp:taxon-name> (Pers.) Malag., H. Bianor, Educador Botánico Baleares: 150. 1971. </comment></tp:nomenclature-citation></tp:nomenclature-citation-list></tp:nomenclature><tp:treatment-sec sec-type="material" id="SECID0E3PBG"><title>Type.</title><p>Holotype (see <xref ref-type="bibr" rid="B25">Rosselló and Sáez 2001</xref>: 109): P-Lamarck.</p></tp:treatment-sec><tp:treatment-sec sec-type="description" id="SECID0EGQBG"><title>Description.</title><p>Stems up to 47 cm long, procumbent to reptant. Leaf blade up to 13 × 7.7 mm, broadly ovate to elliptical, entire. Inflorescence 15–30 mm long, capitate to oblong; bracts up to 11 × 7.8 mm, similar to leaves, entire, glabrous. Calyx 6–8 mm long, glabrescent (sometimes glabrous), with eglandular hairs up to 0.3 mm long, occasionally with scattered stipitate glandular hairs; calyx tube 2.2–3.2 mm long, glabrescent (sometimes glabrous on the dorsal surface), with eglandular hairs up to 0.3 mm long on the ventral surface; central tooth of upper lip 1.3–2.2 mm long, lower teeth 2.8–3.8 mm long, with pectinate hairs up to 0.3 mm long. Corolla 7–11 mm long, rose to pinkish-purple (Fig. <xref ref-type="fig" rid="F4">4</xref>, C, E).</p><fig id="F4" position="float" orientation="portrait"><object-id xmlns:xlink="http://www.w3.org/1999/xlink" content-type="doi" xlink:type="simple">10.3897/phytokeys.186.75412.figure4</object-id><object-id xmlns:xlink="http://www.w3.org/1999/xlink" content-type="arpha" xlink:type="simple">FA676E50-1AC7-507C-B4F9-7C27977B68C0</object-id><label>Figure 4.</label><caption><p>Habit and detail of the inflorescence of <tp:taxon-name><tp:taxon-name-part taxon-name-part-type="genus" reg="Thymus">Thymus</tp:taxon-name-part><tp:taxon-name-part taxon-name-part-type="species" reg="humifusus">humifusus</tp:taxon-name-part><tp:taxon-name-part taxon-name-part-type="infraspecific-rank">var.</tp:taxon-name-part><tp:taxon-name-part taxon-name-part-type="variety" reg="aureopunctatus">aureopunctatus</tp:taxon-name-part></tp:taxon-name><bold>A, D</bold> from Bosnia and Herzegovina, Dužani, 3 July 2020; <bold>B</bold> from Bosnia and Herzegovina Džepi, 10 July 2020 (photo F. Bogunić), and of <tp:taxon-name><tp:taxon-name-part taxon-name-part-type="genus" reg="Thymus">Th.</tp:taxon-name-part><tp:taxon-name-part taxon-name-part-type="species" reg="richardii">richardii</tp:taxon-name-part><tp:taxon-name-part taxon-name-part-type="infraspecific-rank">subsp.</tp:taxon-name-part><tp:taxon-name-part taxon-name-part-type="subspecies" reg="richardii">richardii</tp:taxon-name-part></tp:taxon-name><bold>C, E</bold> from Spain, Balearic Islands, Mallorca, Coma de N’Arbona, 17 June 2021 (photo L. Sáez).</p></caption><graphic xmlns:xlink="http://www.w3.org/1999/xlink" xlink:href="phytokeys-186-139-g004.jpg" position="float" orientation="portrait" xlink:type="simple" id="oo_620981.jpg"><uri content-type="original_file" xlink:type="simple">https://binary.pensoft.net/fig/620981</uri></graphic></fig></tp:treatment-sec><tp:treatment-sec sec-type="Chromosome number" id="SECID0EFSBG"><title>Chromosome number.</title><p>2<italic>n</italic> = 30 (<xref ref-type="bibr" rid="B17">Morales 1995</xref>).</p></tp:treatment-sec><tp:treatment-sec sec-type="distribution" id="SECID0ERSBG"><title>Distribution.</title><p>Endemic to Mallorca, Eastern Balearic Islands (Spain).</p></tp:treatment-sec><tp:treatment-sec sec-type="habitat" id="SECID0EWSBG"><title>Habitat.</title><p>Cliffs, on humid and north-facing limestone rocks, 250–1430 m a.s.l.</p></tp:treatment-sec><tp:treatment-sec sec-type="remarks" id="SECID0E2SBG"><title>Remarks.</title><p>This is a rare plant, documented from three localities in the north of Mallorca (Ternelles mountain, Formentor peninsula and Puig Major) of which we have only been able to verify its presence in the last locality, growing on cliffs with very difficult access. This taxon could be facing a population decline. <xref ref-type="bibr" rid="B5">Bianor (1917)</xref> at the beginning of the 20<sup>th</sup> century, considered it as abundant in the Puig Major [“Abondant dans les endroits peu accessibles”]. In fact, there are dozens of specimens from this mountain and which are preserved in various herbaria; mostly collected in the late 19<sup>th</sup> and early 20<sup>th</sup> centuries. Currently, <tp:taxon-name><tp:taxon-name-part taxon-name-part-type="genus" reg="Thymus">Th.</tp:taxon-name-part><tp:taxon-name-part taxon-name-part-type="species" reg="richardii">richardii</tp:taxon-name-part><tp:taxon-name-part taxon-name-part-type="infraspecific-rank">subsp.</tp:taxon-name-part><tp:taxon-name-part taxon-name-part-type="subspecies" reg="richardii">richardii</tp:taxon-name-part></tp:taxon-name> is very scarce at the same locality where it was reported by <xref ref-type="bibr" rid="B5">Bianor (1917)</xref> and the plants are practically inaccessible if climbing techniques are not used. Another population located on a different slope of the same massif is also scarce and very difficult to access. This possible population decline could be due to a loss of potential habitat and intense predation by feral goats (<italic><tp:taxon-name><tp:taxon-name-part taxon-name-part-type="genus" reg="Capra">Capra</tp:taxon-name-part><tp:taxon-name-part taxon-name-part-type="species" reg="hircus">hircus</tp:taxon-name-part></tp:taxon-name></italic>).</p></tp:treatment-sec><tp:treatment-sec sec-type="material" id="SECID0ELUBG"><title>Specimens examined.</title><p><bold>Spain.</bold> Balearic Islands, Mallorca: Comma de n’Arbona, Puig Major, 12 June 1852, <italic>G. Vigineix</italic> (P 04436032, P 04436034); Majorque, 19 June 1869, <italic>Bourgeau</italic> (P 04436046); rochers des Arbonas [n’Arbona], 17 Apr 1870, <italic>F. Barceló</italic> (COI 00045051, P 03389631); Coma de n’Arbona et Puig Major de Son Torrella, 1000–1300 m, 24 June 1885 and 29 July 1885, <italic>Porta &amp; Rigo</italic> (P 04436045); Mallorca: Coma de n’Arbona, Sóller, 30 June 1879, <italic>A. Crespí</italic> (BC 651145, P 04407218); Puig Major, 1000–1400 m, 12 July 1917, <italic>F. Bianor</italic> (BC 50119); Féntes des rochers, Puig Major, 1000–1450 m, 12 July 1918, <italic>F. Bianor</italic> (BC 50118); Puig Major, Féntes des rochers, 1000–1500 m, 7 July 1919, <italic>F. Bianor</italic>, Pl. Espagne F. Sennen 3768 (BC 50123); Coma de n’Arbona, 18 June 1920, <italic>Gros</italic> (BC 859198, P 04407218); Coma de n’Arbona, 4 July, 1936, <italic>Kennedy 48</italic> (BC 103732); Sóller, escletxes dels espadats de la Coma de n’Arbona, July, 1958, <italic>L. Garcías Font</italic> (BC 145169); Puig Major, Coma de n’Arbona, 27 June 1985, <italic>T. Rabassa</italic> (HBJS 5700); Puig Major, Escorca, 10 July 1986, <italic>L. Sáez</italic> (MA 592837); Puig Major de Son Torrella, c. via des Bufador, Escorca, 31SDE8207, 1200 m, 14 June 2006, <italic>L.G. Valle &amp; L. Sáez LS-6445</italic> (L. Sáez, herb. pers.); Escorca, Puig Major, Penyal des Bufador, 31DE8206, 1340 m, 30 June 2020, <italic>L. Sáez</italic> (L. Sáez, herb. pers.); Fornalutx, Coma N’Arbona, 31SDE8105, 1100 m, 17 June 2021, <italic>L. Sáez</italic> (L. Sáez, herb. pers.).</p></tp:treatment-sec><ref-list><ref id="B25"><mixed-citation xmlns:xlink="http://www.w3.org/1999/xlink" xlink:type="simple"><person-group><name name-style="western"><surname>Rosselló</surname><given-names>JA</given-names></name><name name-style="western"><surname>Sáez</surname><given-names>L</given-names></name></person-group> (<year>2001</year>) <article-title>Index Balearicum. An annotated check-list of the vascular plants described from the Balearic Islands.</article-title><source>Collectanea Botanica (Barcelona)</source><volume>25</volume>(<issue>1</issue>): <fpage>1</fpage>–<lpage>192</lpage>. <ext-link xlink:type="simple" ext-link-type="doi" xlink:href="10.3989/collectbot.2000.V25.42">https://doi.org/10.3989/collectbot.2000.V25.42</ext-link></mixed-citation></ref><ref id="B17"><mixed-citation xmlns:xlink="http://www.w3.org/1999/xlink" xlink:type="simple"><person-group><name name-style="western"><surname>Morales</surname><given-names>R</given-names></name></person-group> (<year>1995</year>) <article-title>Números cromosómicos para la flora española, 764–768.</article-title><source>Lagascalia</source><volume>17</volume>(<issue>2</issue>): <fpage>388</fpage>–<lpage>391</lpage>.</mixed-citation></ref><ref id="B5"><mixed-citation xmlns:xlink="http://www.w3.org/1999/xlink" xlink:type="simple"><person-group><name name-style="western"><surname>Bianor</surname><given-names>F</given-names></name></person-group> (<year>1917</year>) <article-title>Plantes de Mallorca.</article-title><source>Butlletí de la Institució Catalana d’Història Natural</source><volume>17</volume>: <fpage>133</fpage>–<lpage>152</lpage>.</mixed-citation></ref></ref-list></tp:taxon-treatment>
