# Supplementary material for: ﻿On the identity of Thymushumifususvar.aureopunctatus (Lamiaceae) and taxonomic notes on the Th.richardii complex
Source: PhytoKeys. 2021 Dec 9;186:139–58. doi: 10.3897/phytokeys.186.75412 (PMC8677714; doi:10.3897/phytokeys.186.75412)
Supplement: XML Treatment for Thymus richardii subsp. aureopunctatus [file phytokeys.186.75412-treatment2.xml]

<!DOCTYPE tp:taxon-treatment
  PUBLIC "-//TaxonX//DTD Taxonomic Treatment Publishing DTD v0 20100105//EN" "tax-treatment-NSO.dtd">
<tp:taxon-treatment xmlns:tp="http://www.plazi.org/taxpub"><tp:treatment-meta><kwd-group><label>Taxon classification</label><kwd>
              <named-content content-type="kingdom">Plantae</named-content>
            </kwd><kwd>
              <named-content content-type="order">Lamiales</named-content>
            </kwd><kwd>
              <named-content content-type="family">Lamiaceae</named-content>
            </kwd></kwd-group><mixed-citation publication-type="journal"><person-group><name><surname>Sáez</surname><given-names>Llorenç</given-names></name><name><surname>Bogunić</surname><given-names>Faruk</given-names></name><name><surname>Cambria</surname><given-names>Salvatore</given-names></name><name><surname>Riera</surname><given-names>Jesús</given-names></name><name><surname>Bogdanović</surname><given-names>Sandro</given-names></name></person-group><article-title>﻿On the identity of <tp:taxon-name><tp:taxon-name-part taxon-name-part-type="genus" reg="Thymus">Thymus</tp:taxon-name-part><tp:taxon-name-part taxon-name-part-type="species" reg="humifusus">humifusus</tp:taxon-name-part><tp:taxon-name-part taxon-name-part-type="infraspecific-rank">var.</tp:taxon-name-part><tp:taxon-name-part taxon-name-part-type="variety" reg="aureopunctatus">aureopunctatus</tp:taxon-name-part></tp:taxon-name> (<tp:taxon-name><tp:taxon-name-part taxon-name-part-type="family">Lamiaceae</tp:taxon-name-part></tp:taxon-name>) and taxonomic notes on the <italic><tp:taxon-name><tp:taxon-name-part taxon-name-part-type="genus" reg="Thymus">Th.</tp:taxon-name-part><tp:taxon-name-part taxon-name-part-type="species" reg="richardii">richardii</tp:taxon-name-part></tp:taxon-name></italic> complex</article-title><source>PhytoKeys</source><day>09</day><month>12</month><year>2021</year><volume>186</volume><fpage>139</fpage><lpage>158</lpage><pub-id pub-id-type="doi">10.3897/phytokeys.186.75412</pub-id></mixed-citation></tp:treatment-meta><tp:nomenclature><label>﻿2.</label><tp:taxon-name>
            <object-id xmlns:xlink="http://www.w3.org/1999/xlink" content-type="arpha" xlink:type="simple">489497C3-18E2-5994-AEC9-8FDF11379162</object-id>
            <tp:taxon-name-part taxon-name-part-type="genus" reg="Thymus">Thymus</tp:taxon-name-part>
            <tp:taxon-name-part taxon-name-part-type="species" reg="richardii">richardii</tp:taxon-name-part>
            <tp:taxon-name-part taxon-name-part-type="infraspecific-rank">subsp.</tp:taxon-name-part>
            <tp:taxon-name-part taxon-name-part-type="subspecies" reg="aureopunctatus">aureopunctatus</tp:taxon-name-part>
            <object-id xmlns:xlink="http://www.w3.org/1999/xlink" content-type="ipni" xlink:type="simple">urn:lsid:ipni.org:names:77234197-1</object-id>
          </tp:taxon-name><tp:taxon-authority>(Beck) L.Sáez, Bogunić &amp; Bogdanović, comb. &amp;</tp:taxon-authority><tp:taxon-status xmlns:xlink="http://www.w3.org/1999/xlink" xlink:type="simple">stat. nov.</tp:taxon-status><tp:nomenclature-citation-list><tp:nomenclature-citation><tp:taxon-name>
                <tp:taxon-name-part taxon-name-part-type="genus" reg="Thymus"/>
                <tp:taxon-name-part taxon-name-part-type="species" reg="humifusus"/>
                <tp:taxon-name-part taxon-name-part-type="variety" reg="aureopunctatus"/>
              </tp:taxon-name><comment>≡ <tp:taxon-name><tp:taxon-name-part taxon-name-part-type="genus" reg="Thymus">Thymus</tp:taxon-name-part><tp:taxon-name-part taxon-name-part-type="species" reg="humifusus">humifusus</tp:taxon-name-part><tp:taxon-name-part taxon-name-part-type="infraspecific-rank">var.</tp:taxon-name-part><tp:taxon-name-part taxon-name-part-type="variety" reg="aureopunctatus">aureopunctatus</tp:taxon-name-part></tp:taxon-name> Beck, Ann. Naturhist. Mus. Wien 2: 142. 1887, basionym. </comment></tp:nomenclature-citation><tp:nomenclature-citation><tp:taxon-name>
                <tp:taxon-name-part taxon-name-part-type="genus" reg="Thymus"/>
                <tp:taxon-name-part taxon-name-part-type="species" reg="aureopunctatus"/>
              </tp:taxon-name><comment>≡ <tp:taxon-name><tp:taxon-name-part taxon-name-part-type="genus" reg="Thymus">Th.</tp:taxon-name-part><tp:taxon-name-part taxon-name-part-type="species" reg="aureopunctatus">aureopunctatus</tp:taxon-name-part></tp:taxon-name> (Beck) K. Malý, Prilozi za floru Bosne i Herzegovine: 557. 1908. </comment></tp:nomenclature-citation></tp:nomenclature-citation-list></tp:nomenclature><tp:treatment-sec sec-type="material" id="SECID0EFYBG"><title>Type.</title><p>Herc. [Herzegovina], Nächst Konjica, 8 July 1885, <italic>G. Beck</italic> (lectotype: PRC 455886! designated here, Fig. <xref ref-type="fig" rid="F5">5</xref>).</p></tp:treatment-sec><tp:treatment-sec sec-type="description" id="SECID0ERYBG"><title>Description.</title><p>Stems up to 45 cm long, procumbent to reptant. Leaf blade up to 7.7 × 5.3 mm, suborbicular to elliptical, entire. Inflorescence 8–21 mm long, capitate; bracts up to 6.5 × 5 mm, similar to leaves, entire, usually hairy at margin (eglandular hairs up to 1 mm long). Calyx 3–5 mm long, glabrescent to sparsely hairy, with eglandular hairs up to 0.5 mm long, without stipitate glandular hairs; calyx tube 1.3–2.2 mm long, sparsely hairy, with eglandular hairs up to 0.5 mm long on the ventral surface; central tooth of upper lip 0.7–1.6 mm long, lower teeth 2–3 mm long, with hairs pectinate up to 0.5 mm long. Corolla 6–9 mm long, rose (Fig. <xref ref-type="fig" rid="F4">4</xref>, A, B, D).</p></tp:treatment-sec><tp:treatment-sec sec-type="Chromosome number" id="SECID0E2YBG"><title>Chromosome number.</title><p>2<italic>n</italic> = 28 (<xref ref-type="bibr" rid="B12">Kaleva 1969</xref>).</p></tp:treatment-sec><tp:treatment-sec sec-type="distribution" id="SECID0EHZBG"><title>Distribution.</title><p>Endemic to surroundings of Konjic (Podorašac, Koznik, Dužani, Dudle, Džepi, Zlatar, Borci, Spiljani, Glavatičevo, Pribilja, Repovica), northern Herzegovina. The taxon covers an area of c. 280 km<sup>2</sup>.</p></tp:treatment-sec><tp:treatment-sec sec-type="habitat" id="SECID0EPZBG"><title>Habitat.</title><p>Sandy dolomites and dolomitic rocky places, 400–1040 m a.s.l.</p></tp:treatment-sec><tp:treatment-sec sec-type="remarks" id="SECID0EUZBG"><title>Remarks.</title><p><xref ref-type="bibr" rid="B4">Beck (1887)</xref> described <tp:taxon-name><tp:taxon-name-part taxon-name-part-type="genus" reg="Thymus">Th.</tp:taxon-name-part><tp:taxon-name-part taxon-name-part-type="species" reg="humifusus">humifusus</tp:taxon-name-part><tp:taxon-name-part taxon-name-part-type="infraspecific-rank">var.</tp:taxon-name-part><tp:taxon-name-part taxon-name-part-type="variety" reg="aureopunctatus">aureopunctatus</tp:taxon-name-part></tp:taxon-name> from “In saxosis prope Konjicam” [Bosnia and Herzegovina] and related this new variety to <italic><tp:taxon-name><tp:taxon-name-part taxon-name-part-type="genus" reg="Thymus">Thymus</tp:taxon-name-part><tp:taxon-name-part taxon-name-part-type="species" reg="humifusus">humifusus</tp:taxon-name-part></tp:taxon-name></italic> Bernh. ex Link, which is currently regarded a synonym of the tetraploid <italic><tp:taxon-name><tp:taxon-name-part taxon-name-part-type="genus" reg="Thymus">Th.</tp:taxon-name-part><tp:taxon-name-part taxon-name-part-type="species" reg="praecox">praecox</tp:taxon-name-part></tp:taxon-name></italic> Opiz (<xref ref-type="bibr" rid="B10">Jalas 1971</xref>; <xref ref-type="bibr" rid="B8">Euro+Med 2006</xref>; <xref ref-type="bibr" rid="B20">Plant List 2021</xref>; <xref ref-type="bibr" rid="B29">WFO 2021</xref>). Günther Beck (1856–1931) was a Bohemian botanist, and his herbarium is currently kept at PRC and W (<xref ref-type="bibr" rid="B26">Stafleu and Cowan 1976</xref>). We have been able to locate original material of <tp:taxon-name><tp:taxon-name-part taxon-name-part-type="genus" reg="Thymus">Th.</tp:taxon-name-part><tp:taxon-name-part taxon-name-part-type="species" reg="humifusus">humifusus</tp:taxon-name-part><tp:taxon-name-part taxon-name-part-type="infraspecific-rank">var.</tp:taxon-name-part><tp:taxon-name-part taxon-name-part-type="variety" reg="aureopunctatus">aureopunctatus</tp:taxon-name-part></tp:taxon-name> at PRC. This is a well-prepared specimen; it matches the description and the provenance indicated in the protologue. Therefore, we designate the specimen with barcode PRC 455886 as the lectotype of the name <tp:taxon-name><tp:taxon-name-part taxon-name-part-type="genus" reg="Thymus">Th.</tp:taxon-name-part><tp:taxon-name-part taxon-name-part-type="species" reg="humifusus">humifusus</tp:taxon-name-part><tp:taxon-name-part taxon-name-part-type="infraspecific-rank">var.</tp:taxon-name-part><tp:taxon-name-part taxon-name-part-type="variety" reg="aureopunctatus">aureopunctatus</tp:taxon-name-part></tp:taxon-name> (Fig. <xref ref-type="fig" rid="F5">5</xref>). The taxon occurs in fragmented subpopulations in Bosnia and Herzegovina. Their habitats are threatened by forest succession and canopy closure, but frequent fire incidences represent the most serious threat to its subpopulations. However, the overall population trend of <tp:taxon-name><tp:taxon-name-part taxon-name-part-type="genus" reg="Thymus">Th.</tp:taxon-name-part><tp:taxon-name-part taxon-name-part-type="species" reg="richardii">richardii</tp:taxon-name-part><tp:taxon-name-part taxon-name-part-type="infraspecific-rank">subsp.</tp:taxon-name-part><tp:taxon-name-part taxon-name-part-type="subspecies" reg="aureopunctatus">aureopunctatus</tp:taxon-name-part></tp:taxon-name> is inferred to be generally stable (F. Bogunić, pers. observ.).</p><fig id="F5" position="float" orientation="portrait"><object-id xmlns:xlink="http://www.w3.org/1999/xlink" content-type="doi" xlink:type="simple">10.3897/phytokeys.186.75412.figure5</object-id><object-id xmlns:xlink="http://www.w3.org/1999/xlink" content-type="arpha" xlink:type="simple">3F82635D-422E-58D3-B3EA-90C7C71C9ED6</object-id><label>Figure 5.</label><caption><p>Lectotype of <tp:taxon-name><tp:taxon-name-part taxon-name-part-type="genus" reg="Thymus">Thymus</tp:taxon-name-part><tp:taxon-name-part taxon-name-part-type="species" reg="humifusus">humifusus</tp:taxon-name-part><tp:taxon-name-part taxon-name-part-type="infraspecific-rank">var.</tp:taxon-name-part><tp:taxon-name-part taxon-name-part-type="variety" reg="aureopunctatus">aureopunctatus</tp:taxon-name-part></tp:taxon-name> (PRC 455886).</p></caption><graphic xmlns:xlink="http://www.w3.org/1999/xlink" xlink:href="phytokeys-186-139-g005.jpg" position="float" orientation="portrait" xlink:type="simple" id="oo_620982.jpg"><uri content-type="original_file" xlink:type="simple">https://binary.pensoft.net/fig/620982</uri></graphic></fig></tp:treatment-sec><tp:treatment-sec sec-type="material" id="SECID0EO5BG"><title>Specimens examined.</title><p><bold>Bosnia and Herzegovina</bold>. Konjic, 8 July 1885, <italic>G. Beck</italic> (PRC 455886!, lectoptype); Konjic, Dužani, 43.509894N 18.152114E, 830 m, 10 July 2020, <italic>F. Bogunić</italic> (SARA, ZAGR, L. Sáez herb. pers.); Konjic, Džepi, 43.675506N 18.011992E 757 m, 10 July 2020, <italic>F. Bogunić</italic> (SARA, ZAGR, L. Sáez herb. pers.); Bosnia and Herzegovina, Dudle, 43.540567N 18.121261E, 1034 m, 10 July 2020, <italic>F. Bogunić</italic> (SARA, ZAGR, L. Sáez herb. pers.); Flora Herzegovinae. In pineti (Pinus nigra) inter Pričepa-Bigolje; solo dolomitico, 720 m, 9 August 1908, <italic>K. Maly</italic> (ZA); Flora <tp:taxon-name>Hercegovinae</tp:taxon-name>. In saxosis dolomiticis ad Repovica prope Konjic, 12 July 1931, <italic>V. Loschingg</italic> (ZA).</p></tp:treatment-sec><tp:treatment-sec><!--Section generated to contain objects referenced in tp:taxon-treatment.--><fig id="F4" position="float" orientation="portrait"><object-id xmlns:xlink="http://www.w3.org/1999/xlink" content-type="doi" xlink:type="simple">10.3897/phytokeys.186.75412.figure4</object-id><object-id xmlns:xlink="http://www.w3.org/1999/xlink" content-type="arpha" xlink:type="simple">FA676E50-1AC7-507C-B4F9-7C27977B68C0</object-id><label>Figure 4.</label><caption><p>Habit and detail of the inflorescence of <tp:taxon-name><tp:taxon-name-part taxon-name-part-type="genus" reg="Thymus">Thymus</tp:taxon-name-part><tp:taxon-name-part taxon-name-part-type="species" reg="humifusus">humifusus</tp:taxon-name-part><tp:taxon-name-part taxon-name-part-type="infraspecific-rank">var.</tp:taxon-name-part><tp:taxon-name-part taxon-name-part-type="variety" reg="aureopunctatus">aureopunctatus</tp:taxon-name-part></tp:taxon-name><bold>A, D</bold> from Bosnia and Herzegovina, Dužani, 3 July 2020; <bold>B</bold> from Bosnia and Herzegovina Džepi, 10 July 2020 (photo F. Bogunić), and of <tp:taxon-name><tp:taxon-name-part taxon-name-part-type="genus" reg="Thymus">Th.</tp:taxon-name-part><tp:taxon-name-part taxon-name-part-type="species" reg="richardii">richardii</tp:taxon-name-part><tp:taxon-name-part taxon-name-part-type="infraspecific-rank">subsp.</tp:taxon-name-part><tp:taxon-name-part taxon-name-part-type="subspecies" reg="richardii">richardii</tp:taxon-name-part></tp:taxon-name><bold>C, E</bold> from Spain, Balearic Islands, Mallorca, Coma de N’Arbona, 17 June 2021 (photo L. Sáez).</p></caption><graphic xmlns:xlink="http://www.w3.org/1999/xlink" xlink:href="phytokeys-186-139-g004.jpg" position="float" orientation="portrait" xlink:type="simple" id="oo_620981.jpg"><uri content-type="original_file" xlink:type="simple">https://binary.pensoft.net/fig/620981</uri></graphic></fig></tp:treatment-sec><ref-list><ref id="B12"><mixed-citation xmlns:xlink="http://www.w3.org/1999/xlink" xlink:type="simple"><person-group><name name-style="western"><surname>Kaleva</surname><given-names>K</given-names></name></person-group> (<year>1969</year>) <article-title>Chromosome counts on <italic><tp:taxon-name><tp:taxon-name-part taxon-name-part-type="genus">Thymus</tp:taxon-name-part></tp:taxon-name></italic> L. (<tp:taxon-name><tp:taxon-name-part taxon-name-part-type="family">Labiatae</tp:taxon-name-part></tp:taxon-name>).</article-title><source>Annales Botanici Fennici</source><volume>6</volume>: <fpage>344</fpage>–<lpage>347</lpage>.</mixed-citation></ref><ref id="B4"><mixed-citation xmlns:xlink="http://www.w3.org/1999/xlink" xlink:type="simple"><person-group><name name-style="western"><surname>Beck</surname><given-names>G</given-names></name></person-group> (<year>1887</year>) <article-title>Flora von SüdBosnien un der angrenzenden Hercegovina.</article-title><source>Annalen des Naturhistorischen Museums in Wien</source><volume>2</volume>: <fpage>81</fpage>–<lpage>184</lpage>.</mixed-citation></ref><ref id="B10"><mixed-citation xmlns:xlink="http://www.w3.org/1999/xlink" xlink:type="simple"><person-group><name name-style="western"><surname>Jalas</surname><given-names>J</given-names></name></person-group> (<year>1971</year>) <article-title>Notes on <italic><tp:taxon-name><tp:taxon-name-part taxon-name-part-type="genus">Thymus</tp:taxon-name-part></tp:taxon-name></italic> L. (<tp:taxon-name><tp:taxon-name-part taxon-name-part-type="family">Labiatae</tp:taxon-name-part></tp:taxon-name>) in Europe. 11. Comments on species and subspecies.</article-title> In: <person-group><name name-style="western"><surname>Heywood</surname><given-names>VH</given-names></name></person-group> (<role>Ed.</role>) <issue-title>Flora Europaea Notulae Systematicae ad Floram Europaeam spectantes No. 10.</issue-title><source>Botanical Journal of the Linnean Society</source><volume>64</volume>: <fpage>247</fpage>–<lpage>271</lpage>. <ext-link xlink:type="simple" ext-link-type="doi" xlink:href="10.1111/j.1095-8339.1971.tb02147.x">https://doi.org/10.1111/j.1095-8339.1971.tb02147.x</ext-link></mixed-citation></ref><ref id="B8"><mixed-citation xmlns:xlink="http://www.w3.org/1999/xlink" xlink:type="simple"><institution xlink:type="simple">Euro+Med</institution> (<year>2006</year>) Euro+Med PlantBase - the information resource for Euro-Mediterranean plant diversity. Published on the Internet <ext-link xlink:type="simple" ext-link-type="uri" xlink:href="http://ww2.bgbm.org/EuroPlusMed/">http://ww2.bgbm.org/EuroPlusMed/</ext-link> [accessed 10 July 2021]</mixed-citation></ref><ref id="B20"><mixed-citation xmlns:xlink="http://www.w3.org/1999/xlink" xlink:type="simple"><institution xlink:type="simple">Plant List</institution> (<year>2021</year>) The Plant List. <ext-link xlink:type="simple" ext-link-type="uri" xlink:href="http://www.theplantlist.org/">http://www.theplantlist.org/</ext-link> [accessed 10 July 2021]</mixed-citation></ref><ref id="B29"><mixed-citation xmlns:xlink="http://www.w3.org/1999/xlink" xlink:type="simple"><institution xlink:type="simple">WFO</institution> (<year>2021</year>) World Flora Online. Published on the Internet. <ext-link xlink:type="simple" ext-link-type="uri" xlink:href="http://www.worldfloraonline.org">http://www.worldfloraonline.org</ext-link>. [accessed on 10 July 2021]</mixed-citation></ref><ref id="B26"><mixed-citation xmlns:xlink="http://www.w3.org/1999/xlink" xlink:type="simple"><person-group><name name-style="western"><surname>Stafleu</surname><given-names>FA</given-names></name><name name-style="western"><surname>Cowan</surname><given-names>RS</given-names></name></person-group> (<year>1976</year>) Taxonomic literature: a selective guide to botanical publications and collections with dates, commentaries and types 1. Ed. 2. Bohn, Scheltema &amp; Holkema, Utrecht, 1–1136. <ext-link xlink:type="simple" ext-link-type="doi" xlink:href="10.5962/bhl.title.48631">https://doi.org/10.5962/bhl.title.48631</ext-link></mixed-citation></ref></ref-list></tp:taxon-treatment>
