# Supplementary material for: ﻿On the identity of Thymushumifususvar.aureopunctatus (Lamiaceae) and taxonomic notes on the Th.richardii complex
Source: PhytoKeys. 2021 Dec 9;186:139–58. doi: 10.3897/phytokeys.186.75412 (PMC8677714; doi:10.3897/phytokeys.186.75412)
Supplement: XML Treatment for Thymus richardii subsp. ebusitanus [file phytokeys.186.75412-treatment3.xml]

<!DOCTYPE tp:taxon-treatment
  PUBLIC "-//TaxonX//DTD Taxonomic Treatment Publishing DTD v0 20100105//EN" "tax-treatment-NSO.dtd">
<tp:taxon-treatment xmlns:tp="http://www.plazi.org/taxpub"><tp:treatment-meta><kwd-group><label>Taxon classification</label><kwd>
              <named-content content-type="kingdom">Plantae</named-content>
            </kwd><kwd>
              <named-content content-type="order">Lamiales</named-content>
            </kwd><kwd>
              <named-content content-type="family">Lamiaceae</named-content>
            </kwd></kwd-group><mixed-citation publication-type="journal"><person-group><name><surname>Sáez</surname><given-names>Llorenç</given-names></name><name><surname>Bogunić</surname><given-names>Faruk</given-names></name><name><surname>Cambria</surname><given-names>Salvatore</given-names></name><name><surname>Riera</surname><given-names>Jesús</given-names></name><name><surname>Bogdanović</surname><given-names>Sandro</given-names></name></person-group><article-title>﻿On the identity of <tp:taxon-name><tp:taxon-name-part taxon-name-part-type="genus" reg="Thymus">Thymus</tp:taxon-name-part><tp:taxon-name-part taxon-name-part-type="species" reg="humifusus">humifusus</tp:taxon-name-part><tp:taxon-name-part taxon-name-part-type="infraspecific-rank">var.</tp:taxon-name-part><tp:taxon-name-part taxon-name-part-type="variety" reg="aureopunctatus">aureopunctatus</tp:taxon-name-part></tp:taxon-name> (<tp:taxon-name><tp:taxon-name-part taxon-name-part-type="family">Lamiaceae</tp:taxon-name-part></tp:taxon-name>) and taxonomic notes on the <italic><tp:taxon-name><tp:taxon-name-part taxon-name-part-type="genus" reg="Thymus">Th.</tp:taxon-name-part><tp:taxon-name-part taxon-name-part-type="species" reg="richardii">richardii</tp:taxon-name-part></tp:taxon-name></italic> complex</article-title><source>PhytoKeys</source><day>09</day><month>12</month><year>2021</year><volume>186</volume><fpage>139</fpage><lpage>158</lpage><pub-id pub-id-type="doi">10.3897/phytokeys.186.75412</pub-id></mixed-citation></tp:treatment-meta><tp:nomenclature><label>﻿3.</label><tp:taxon-name>
            <object-id xmlns:xlink="http://www.w3.org/1999/xlink" content-type="arpha" xlink:type="simple">2A0D0D53-1113-5CC8-A0B3-1705A7C52B0C</object-id>
            <tp:taxon-name-part taxon-name-part-type="genus" reg="Thymus">Thymus</tp:taxon-name-part>
            <tp:taxon-name-part taxon-name-part-type="species" reg="richardii">richardii</tp:taxon-name-part>
            <tp:taxon-name-part taxon-name-part-type="infraspecific-rank">subsp.</tp:taxon-name-part>
            <tp:taxon-name-part taxon-name-part-type="subspecies" reg="ebusitanus">ebusitanus</tp:taxon-name-part>
          </tp:taxon-name><tp:taxon-authority>(Font Quer) Jalas, Bot. J. Linn. Soc. 64(3): 264. 1971</tp:taxon-authority><tp:nomenclature-citation-list><tp:nomenclature-citation><tp:taxon-name>
                <tp:taxon-name-part taxon-name-part-type="genus" reg="Thymus"/>
                <tp:taxon-name-part taxon-name-part-type="species" reg="richardii"/>
                <tp:taxon-name-part taxon-name-part-type="variety" reg="ebusitanus"/>
              </tp:taxon-name><comment>≡ <tp:taxon-name><tp:taxon-name-part taxon-name-part-type="genus" reg="Thymus">Thymus</tp:taxon-name-part><tp:taxon-name-part taxon-name-part-type="species" reg="richardii">richardii</tp:taxon-name-part><tp:taxon-name-part taxon-name-part-type="infraspecific-rank">var.</tp:taxon-name-part><tp:taxon-name-part taxon-name-part-type="variety" reg="ebusitanus">ebusitanus</tp:taxon-name-part></tp:taxon-name> Font Quer, Cavanillesia 7: 77. 1935; </comment></tp:nomenclature-citation><tp:nomenclature-citation><tp:taxon-name>
                <tp:taxon-name-part taxon-name-part-type="genus" reg="Thymus"/>
                <tp:taxon-name-part taxon-name-part-type="species" reg="ebusitanus"/>
              </tp:taxon-name><comment>≡ <tp:taxon-name><tp:taxon-name-part taxon-name-part-type="genus" reg="Thymus">Th.</tp:taxon-name-part><tp:taxon-name-part taxon-name-part-type="species" reg="ebusitanus">ebusitanus</tp:taxon-name-part></tp:taxon-name> (Font Quer) Romo, Fl. Silvestres Baleares: 266. 1994. </comment></tp:nomenclature-citation></tp:nomenclature-citation-list></tp:nomenclature><tp:treatment-sec sec-type="material" id="SECID0ETBAI"><title>Type.</title><p>Eivissa, cala de les Torretes, 29 May 1918, <italic>Font Quer &amp; Gros</italic> (lectotype: BC 50117! designated by <xref ref-type="bibr" rid="B10">Jalas 1971</xref>: 264).</p></tp:treatment-sec><tp:treatment-sec sec-type="description" id="SECID0E6BAI"><title>Description.</title><p>Stems up to 54 cm long, more or less reptant to suberect. Leaf blade up to 11 × 8 mm, suborbicular to elliptical, entire. Inflorescence 19–62 mm long, oblong; bracts up to 8.3 × 7.3 mm, similar to leaves, entire; glabrous to hairy at margin and midrib (eglandular hairs up to 1 mm long). Calyx 4.5–6.9 mm long, densely hairy, sometimes hirsute, with eglandular hairs up to 1 mm long, usually with stipitate glandular hairs; calyx tube 1.8–2.7 mm long, densely hairy, with eglandular hairs up to 1 mm long on the ventral surface; central tooth of upper lip 0.9–1.9 mm long, lower teeth 1.9–3.1 mm long, with pectinate hairs up to 1 mm long. Corolla 6–8.5 mm long, pale rose.</p></tp:treatment-sec><tp:treatment-sec sec-type="Chromosome number" id="SECID0EECAI"><title>Chromosome number.</title><p>2<italic>n</italic> = 30 (<xref ref-type="bibr" rid="B16">Morales 1990</xref>).</p></tp:treatment-sec><tp:treatment-sec sec-type="distribution" id="SECID0EQCAI"><title>Distribution.</title><p>Endemic to northern Eivissa, Western Balearic Islands (Spain).</p></tp:treatment-sec><tp:treatment-sec sec-type="habitat" id="SECID0EVCAI"><title>Habitat.</title><p>Limestone rocky places, 5–370 m a.s.l.</p></tp:treatment-sec><tp:treatment-sec sec-type="material" id="SECID0E1CAI"><title>Specimens examined.</title><p><bold>Spain</bold>. Balearic Islands, Eivissa: cala de les Torretes, 29 May 1918, <italic>Font Quer &amp; Gros</italic> (BC 50117, lectotype); Santa Agnès, a la Cala de les Torretes, 15 June 1918, <italic>Gros</italic> (BC 50116); Cala de’n Damià, 10 July 1920, <italic>Gros</italic> (BC 858975, P 04438273); cala de les Torretes, 8 July 1920, <italic>Gros</italic> (BC 859210, P 04438274); cala de Santa Agnès, 5 m, July 1935, <italic>Gros</italic> (BC 87078, BC87079); Cala Aubarca, 1 Aug 1974, <italic>J.Y. Lesouëf</italic> (MA 620032); vicum Sant Mateu, cala d’Aubarca, 31SCD52, 50 m, 23 June 1979, <italic>Fernández Casas 2883</italic> (BC 633215); Cala den <tp:taxon-name>Sardina</tp:taxon-name>, 2 June 1981, <italic>Cardona &amp; al</italic>. (BC 644574); Cala den <tp:taxon-name>Sardina</tp:taxon-name>, 20 June 1983, <italic>L. Llorens</italic> (Herb. Univ. Illes Balears); cingles d’en Recó, 8 June 1997, <italic>N. Torres</italic>, <italic>M. Mayol &amp; L. Sáez</italic> (MA 592780); Ses Balandres, 31SCD5523, 131 m, 3 June 2010, <italic>C. Benedí &amp; L. Sáez</italic> (L. Sáez, herb. pers.).</p></tp:treatment-sec><ref-list><ref id="B10"><mixed-citation xmlns:xlink="http://www.w3.org/1999/xlink" xlink:type="simple"><person-group><name name-style="western"><surname>Jalas</surname><given-names>J</given-names></name></person-group> (<year>1971</year>) <article-title>Notes on <italic><tp:taxon-name><tp:taxon-name-part taxon-name-part-type="genus">Thymus</tp:taxon-name-part></tp:taxon-name></italic> L. (<tp:taxon-name><tp:taxon-name-part taxon-name-part-type="family">Labiatae</tp:taxon-name-part></tp:taxon-name>) in Europe. 11. Comments on species and subspecies.</article-title> In: <person-group><name name-style="western"><surname>Heywood</surname><given-names>VH</given-names></name></person-group> (<role>Ed.</role>) <issue-title>Flora Europaea Notulae Systematicae ad Floram Europaeam spectantes No. 10.</issue-title><source>Botanical Journal of the Linnean Society</source><volume>64</volume>: <fpage>247</fpage>–<lpage>271</lpage>. <ext-link xlink:type="simple" ext-link-type="doi" xlink:href="10.1111/j.1095-8339.1971.tb02147.x">https://doi.org/10.1111/j.1095-8339.1971.tb02147.x</ext-link></mixed-citation></ref><ref id="B16"><mixed-citation xmlns:xlink="http://www.w3.org/1999/xlink" xlink:type="simple"><person-group><name name-style="western"><surname>Morales</surname><given-names>R</given-names></name></person-group> (<year>1990</year>) <article-title>Números cromosomáticos de plantas occidentales, 582–590.</article-title><source>Anales del Jardin Botanico de Madrid</source><volume>47</volume>(<issue>1</issue>): <fpage>193</fpage>–<lpage>198</lpage>.</mixed-citation></ref></ref-list></tp:taxon-treatment>
