# Supplementary material for: ﻿On the identity of Thymushumifususvar.aureopunctatus (Lamiaceae) and taxonomic notes on the Th.richardii complex
Source: PhytoKeys. 2021 Dec 9;186:139–58. doi: 10.3897/phytokeys.186.75412 (PMC8677714; doi:10.3897/phytokeys.186.75412)
Supplement: XML Treatment for Thymus richardii subsp. nitidus [file phytokeys.186.75412-treatment4.xml]

<!DOCTYPE tp:taxon-treatment
  PUBLIC "-//TaxonX//DTD Taxonomic Treatment Publishing DTD v0 20100105//EN" "tax-treatment-NSO.dtd">
<tp:taxon-treatment xmlns:tp="http://www.plazi.org/taxpub"><tp:treatment-meta><kwd-group><label>Taxon classification</label><kwd>
              <named-content content-type="kingdom">Plantae</named-content>
            </kwd><kwd>
              <named-content content-type="order">Lamiales</named-content>
            </kwd><kwd>
              <named-content content-type="family">Lamiaceae</named-content>
            </kwd></kwd-group><mixed-citation publication-type="journal"><person-group><name><surname>Sáez</surname><given-names>Llorenç</given-names></name><name><surname>Bogunić</surname><given-names>Faruk</given-names></name><name><surname>Cambria</surname><given-names>Salvatore</given-names></name><name><surname>Riera</surname><given-names>Jesús</given-names></name><name><surname>Bogdanović</surname><given-names>Sandro</given-names></name></person-group><article-title>﻿On the identity of <tp:taxon-name><tp:taxon-name-part taxon-name-part-type="genus" reg="Thymus">Thymus</tp:taxon-name-part><tp:taxon-name-part taxon-name-part-type="species" reg="humifusus">humifusus</tp:taxon-name-part><tp:taxon-name-part taxon-name-part-type="infraspecific-rank">var.</tp:taxon-name-part><tp:taxon-name-part taxon-name-part-type="variety" reg="aureopunctatus">aureopunctatus</tp:taxon-name-part></tp:taxon-name> (<tp:taxon-name><tp:taxon-name-part taxon-name-part-type="family">Lamiaceae</tp:taxon-name-part></tp:taxon-name>) and taxonomic notes on the <italic><tp:taxon-name><tp:taxon-name-part taxon-name-part-type="genus" reg="Thymus">Th.</tp:taxon-name-part><tp:taxon-name-part taxon-name-part-type="species" reg="richardii">richardii</tp:taxon-name-part></tp:taxon-name></italic> complex</article-title><source>PhytoKeys</source><day>09</day><month>12</month><year>2021</year><volume>186</volume><fpage>139</fpage><lpage>158</lpage><pub-id pub-id-type="doi">10.3897/phytokeys.186.75412</pub-id></mixed-citation></tp:treatment-meta><tp:nomenclature><label>﻿4.</label><tp:taxon-name>
            <object-id xmlns:xlink="http://www.w3.org/1999/xlink" content-type="arpha" xlink:type="simple">8108DAB1-BEB2-5D36-B6F7-2521E8F08340</object-id>
            <tp:taxon-name-part taxon-name-part-type="genus" reg="Thymus">Thymus</tp:taxon-name-part>
            <tp:taxon-name-part taxon-name-part-type="species" reg="richardii">richardii</tp:taxon-name-part>
            <tp:taxon-name-part taxon-name-part-type="infraspecific-rank">subsp.</tp:taxon-name-part>
            <tp:taxon-name-part taxon-name-part-type="subspecies" reg="nitidus">nitidus</tp:taxon-name-part>
          </tp:taxon-name><tp:taxon-authority>(Guss.) Jalas, Bot. J. Linn. Soc. 64: 264. 1971</tp:taxon-authority><tp:nomenclature-citation-list><tp:nomenclature-citation><tp:taxon-name>
                <tp:taxon-name-part taxon-name-part-type="genus" reg="Thymus"/>
                <tp:taxon-name-part taxon-name-part-type="species" reg="nitidus"/>
              </tp:taxon-name><comment>≡ <tp:taxon-name><tp:taxon-name-part taxon-name-part-type="genus" reg="Thymus">Thymus</tp:taxon-name-part><tp:taxon-name-part taxon-name-part-type="species" reg="nitidus">nitidus</tp:taxon-name-part></tp:taxon-name> Guss., Fl. Sicul. Syn. 2(1): 97. 1844; </comment></tp:nomenclature-citation><tp:nomenclature-citation><tp:taxon-name>
                <tp:taxon-name-part taxon-name-part-type="genus" reg="Thymus"/>
                <tp:taxon-name-part taxon-name-part-type="species" reg="serpyllum"/>
                <tp:taxon-name-part taxon-name-part-type="variety" reg="nitidus"/>
              </tp:taxon-name><comment>≡ <tp:taxon-name><tp:taxon-name-part taxon-name-part-type="genus" reg="Thymus">Th.</tp:taxon-name-part><tp:taxon-name-part taxon-name-part-type="species" reg="serpyllum">serpyllum</tp:taxon-name-part><tp:taxon-name-part taxon-name-part-type="infraspecific-rank">var.</tp:taxon-name-part><tp:taxon-name-part taxon-name-part-type="variety" reg="nitidus">nitidus</tp:taxon-name-part></tp:taxon-name> (Guss.) Bég. in Fiori &amp; Béguinot, Fl. Italia 3: 66. 1903. - <tp:taxon-name><tp:taxon-name-part taxon-name-part-type="genus" reg="Thymus">Th.</tp:taxon-name-part><tp:taxon-name-part taxon-name-part-type="sensu">sensu </tp:taxon-name-part><tp:taxon-name-part taxon-name-part-type="species" reg="lucidus">lucidus</tp:taxon-name-part></tp:taxon-name> Guss., Fl. Sicul. Prodr., Suppl.: 198. 1843 </comment></tp:nomenclature-citation></tp:nomenclature-citation-list></tp:nomenclature><tp:treatment-sec sec-type="material" id="SECID0E1GAI"><title>Type.</title><p>Marettimo, 10 May 1829, Herb. Gussone Sicilia <italic>s.c</italic>., bottom-right specimen (Lectotype: NAP-Gussone!, designated by <xref ref-type="bibr" rid="B2">Bartolucci et al. 2013</xref>: 1310).</p></tp:treatment-sec><tp:treatment-sec sec-type="description" id="SECID0EGHAI"><title>Description.</title><p>Stems up to 25 cm long, procumbent or suberect. Leaf blade up to 10 × 4.5 mm, elliptical, entire. Inflorescence 8–30 mm long, subcapitate to oblong; bracts up to 7 × 4 mm, similar to leaves, entire, glabrous to hairy at margin and midrib (eglandular hairs up to 0.4 mm long, mixed with stipitate glandular hairs). Calyx 4.5–6.3 mm long, densely covered by stipitate glandular hairs and sparse eglandular hairs up to 0.5 mm long; calyx tube 1.9–2.5 mm long, with eglandular hairs up to 0.5 mm long on the ventral surface; central tooth of upper lip 0.8–1.5 mm long, lower teeth 2–3 mm long, with pectinate hairs up to 0.5 mm long. Corolla 6.5–9.5 mm long, pale rose.</p></tp:treatment-sec><tp:treatment-sec sec-type="Chromosome number" id="SECID0ELHAI"><title>Chromosome number.</title><p>2<italic>n</italic> = 28 (<xref ref-type="bibr" rid="B18">Morales 1997</xref>)</p></tp:treatment-sec><tp:treatment-sec sec-type="distribution" id="SECID0EXHAI"><title>Distribution.</title><p>Endemic to Island of Marettimo, Sicily (Italy).</p></tp:treatment-sec><tp:treatment-sec sec-type="habitat" id="SECID0E3HAI"><title>Habitat.</title><p>Limestone rocky places, 10–600 m a.s.l.</p></tp:treatment-sec><tp:treatment-sec sec-type="material" id="SECID0EBIAI"><title>Specimens examined.</title><p><bold>Italy.</bold> Sicily, Marettimo, <italic>sine leg</italic>. (PAL); Isola di Marettimo, rupi di P. Anzine, 21 July 2007, <italic><tp:taxon-name><tp:taxon-name-part taxon-name-part-type="genus" reg="Scuderi">Scuderi</tp:taxon-name-part></tp:taxon-name></italic> (VAL 184304).</p></tp:treatment-sec><ref-list><ref id="B2"><mixed-citation xmlns:xlink="http://www.w3.org/1999/xlink" xlink:type="simple"><person-group><name name-style="western"><surname>Bartolucci</surname><given-names>F</given-names></name><name name-style="western"><surname>Peruzzi</surname><given-names>L</given-names></name><name name-style="western"><surname>Passalacqua</surname><given-names>N</given-names></name></person-group> (<year>2013</year>) <article-title>Typification of names and taxonomic notes within the genus <italic><tp:taxon-name><tp:taxon-name-part taxon-name-part-type="genus">Thymus</tp:taxon-name-part></tp:taxon-name></italic> L. (<tp:taxon-name><tp:taxon-name-part taxon-name-part-type="family">Lamiaceae</tp:taxon-name-part></tp:taxon-name>).</article-title><source>Taxon</source><volume>62</volume>(<issue>6</issue>): <fpage>1308</fpage>–<lpage>1314</lpage>. <ext-link xlink:type="simple" ext-link-type="doi" xlink:href="10.12705/626.1">https://doi.org/10.12705/626.1</ext-link></mixed-citation></ref><ref id="B18"><mixed-citation xmlns:xlink="http://www.w3.org/1999/xlink" xlink:type="simple"><person-group><name name-style="western"><surname>Morales</surname><given-names>R</given-names></name></person-group> (<year>1997</year>) <article-title>Synopsis of the genus <italic><tp:taxon-name><tp:taxon-name-part taxon-name-part-type="genus">Thymus</tp:taxon-name-part></tp:taxon-name></italic> L. in the Mediterranean area.</article-title><source>Lagascalia</source><volume>19</volume>(<issue>1–2</issue>): <fpage>249</fpage>–<lpage>262</lpage>.</mixed-citation></ref></ref-list></tp:taxon-treatment>
