# Supplementary material for: ﻿On the identity of Thymushumifususvar.aureopunctatus (Lamiaceae) and taxonomic notes on the Th.richardii complex
Source: PhytoKeys. 2021 Dec 9;186:139–58. doi: 10.3897/phytokeys.186.75412 (PMC8677714; doi:10.3897/phytokeys.186.75412)
Supplement: XML Treatment for Thymus richardii subsp. vigoi [file phytokeys.186.75412-treatment5.xml]

<!DOCTYPE tp:taxon-treatment
  PUBLIC "-//TaxonX//DTD Taxonomic Treatment Publishing DTD v0 20100105//EN" "tax-treatment-NSO.dtd">
<tp:taxon-treatment xmlns:tp="http://www.plazi.org/taxpub"><tp:treatment-meta><kwd-group><label>Taxon classification</label><kwd>
              <named-content content-type="kingdom">Plantae</named-content>
            </kwd><kwd>
              <named-content content-type="order">Lamiales</named-content>
            </kwd><kwd>
              <named-content content-type="family">Lamiaceae</named-content>
            </kwd></kwd-group><mixed-citation publication-type="journal"><person-group><name><surname>Sáez</surname><given-names>Llorenç</given-names></name><name><surname>Bogunić</surname><given-names>Faruk</given-names></name><name><surname>Cambria</surname><given-names>Salvatore</given-names></name><name><surname>Riera</surname><given-names>Jesús</given-names></name><name><surname>Bogdanović</surname><given-names>Sandro</given-names></name></person-group><article-title>﻿On the identity of <tp:taxon-name><tp:taxon-name-part taxon-name-part-type="genus" reg="Thymus">Thymus</tp:taxon-name-part><tp:taxon-name-part taxon-name-part-type="species" reg="humifusus">humifusus</tp:taxon-name-part><tp:taxon-name-part taxon-name-part-type="infraspecific-rank">var.</tp:taxon-name-part><tp:taxon-name-part taxon-name-part-type="variety" reg="aureopunctatus">aureopunctatus</tp:taxon-name-part></tp:taxon-name> (<tp:taxon-name><tp:taxon-name-part taxon-name-part-type="family">Lamiaceae</tp:taxon-name-part></tp:taxon-name>) and taxonomic notes on the <italic><tp:taxon-name><tp:taxon-name-part taxon-name-part-type="genus" reg="Thymus">Th.</tp:taxon-name-part><tp:taxon-name-part taxon-name-part-type="species" reg="richardii">richardii</tp:taxon-name-part></tp:taxon-name></italic> complex</article-title><source>PhytoKeys</source><day>09</day><month>12</month><year>2021</year><volume>186</volume><fpage>139</fpage><lpage>158</lpage><pub-id pub-id-type="doi">10.3897/phytokeys.186.75412</pub-id></mixed-citation></tp:treatment-meta><tp:nomenclature><label>﻿5.</label><tp:taxon-name>
            <object-id xmlns:xlink="http://www.w3.org/1999/xlink" content-type="arpha" xlink:type="simple">0D988EF0-69CF-5B18-96B2-A0B427C1A8C1</object-id>
            <tp:taxon-name-part taxon-name-part-type="genus" reg="Thymus">Thymus</tp:taxon-name-part>
            <tp:taxon-name-part taxon-name-part-type="species" reg="richardii">richardii</tp:taxon-name-part>
            <tp:taxon-name-part taxon-name-part-type="infraspecific-rank">subsp.</tp:taxon-name-part>
            <tp:taxon-name-part taxon-name-part-type="subspecies" reg="vigoi">vigoi</tp:taxon-name-part>
          </tp:taxon-name><tp:taxon-authority>Riera, Güemes &amp; Rosselló, Fl. Montiber. 37: 78. 2007</tp:taxon-authority><tp:nomenclature-citation-list><tp:nomenclature-citation><tp:taxon-name>
                <tp:taxon-name-part taxon-name-part-type="genus" reg="Thymus"/>
                <tp:taxon-name-part taxon-name-part-type="species" reg="richardii"/>
                <tp:taxon-name-part taxon-name-part-type="subspecies" reg="vigoi"/>
              </tp:taxon-name><comment>Type. Spain, Valencia, Villalonga, La Safor, ad l’Orxa, 30SYJ3706, 600 m, 4 July 2000, <italic>J. Riera &amp; J. Güemes</italic> (holotype: VAL 185406!; isotype: MA 757804!; <xref ref-type="bibr" rid="B21">Riera et al. 2007</xref>). </comment></tp:nomenclature-citation><tp:nomenclature-citation><tp:taxon-name>
                <tp:taxon-name-part taxon-name-part-type="genus" reg="Thymus"/>
                <tp:taxon-name-part taxon-name-part-type="species" reg="richardii"/>
                <tp:taxon-name-part taxon-name-part-type="variety" reg="valentinus"/>
              </tp:taxon-name><comment>= <tp:taxon-name><tp:taxon-name-part taxon-name-part-type="genus" reg="Thymus">Thymus</tp:taxon-name-part><tp:taxon-name-part taxon-name-part-type="species" reg="richardii">richardii</tp:taxon-name-part><tp:taxon-name-part taxon-name-part-type="infraspecific-rank">var.</tp:taxon-name-part><tp:taxon-name-part taxon-name-part-type="variety" reg="valentinus">valentinus</tp:taxon-name-part></tp:taxon-name> O. Bolòs &amp; Vigo, Collect. Bot. (Barcelona) 14: 95. 1983 </comment></tp:nomenclature-citation></tp:nomenclature-citation-list></tp:nomenclature><tp:treatment-sec sec-type="material" id="SECID0E2KAI"><title>Type.</title><p>Spain, Valencia province, Valentia, c. Gandia, 15 Sept 1950, <italic>P. Cañigueral</italic> (holotype: BC 119858!; <xref ref-type="bibr" rid="B6">Bolòs and Vigo 1983</xref>).</p></tp:treatment-sec><tp:treatment-sec sec-type="description" id="SECID0EHLAI"><title>Description.</title><p>Stems up to 16 cm long, suberect to erect. Leaf blade up to 11 × 8.1 mm, ovate-triangular, denticulate. Inflorescence 15–34 mm long, usually oblong; bracts up to 8 × 7 mm, similar to leaves, denticulate, usually glabrous. Calyx 5.8–7 mm long, sparsely hairy, with eglandular hairs up to 0.7 mm long, sometimes with sparse stipitate glandular hairs; calyx tube 2.1–2.9 mm long, with eglandular hairs up to 0.5 mm long on the ventral surface; central tooth of upper lip 1.8–2.6 mm long, lower teeth 3–3.5 mm long, with pectinate hairs up to 0.7 mm long. Corolla 7–10 mm long, whitish to pale rose, sometimes cream.</p></tp:treatment-sec><tp:treatment-sec sec-type="Chromosome number" id="SECID0EMLAI"><title>Chromosome number.</title><p>Unknown.</p></tp:treatment-sec><tp:treatment-sec sec-type="distribution" id="SECID0ERLAI"><title>Distribution.</title><p>Endemic to Alicante and Valencia provinces (Spain).</p></tp:treatment-sec><tp:treatment-sec sec-type="habitat" id="SECID0EWLAI"><title>Habitat.</title><p>Open scrub, on limestone soil, 130–600 m a.s.l.</p></tp:treatment-sec><tp:treatment-sec sec-type="remarks" id="SECID0E2LAI"><title>Remarks.</title><p>Plants which were considered to be hybrids between <tp:taxon-name><tp:taxon-name-part taxon-name-part-type="genus" reg="Thymus">Th.</tp:taxon-name-part><tp:taxon-name-part taxon-name-part-type="species" reg="richardii">richardii</tp:taxon-name-part><tp:taxon-name-part taxon-name-part-type="infraspecific-rank">subsp.</tp:taxon-name-part><tp:taxon-name-part taxon-name-part-type="subspecies" reg="vigoi">vigoi</tp:taxon-name-part></tp:taxon-name> and <italic><tp:taxon-name><tp:taxon-name-part taxon-name-part-type="genus" reg="Thymus">T.</tp:taxon-name-part><tp:taxon-name-part taxon-name-part-type="species" reg="piperella">piperella</tp:taxon-name-part></tp:taxon-name></italic> L. have been called <italic><tp:taxon-name><tp:taxon-name-part taxon-name-part-type="genus" reg="Thymus">T.</tp:taxon-name-part><tp:taxon-name-part taxon-name-part-type="hybrid-sign">×</tp:taxon-name-part><tp:taxon-name-part taxon-name-part-type="species" reg="bolosii">bolosii</tp:taxon-name-part></tp:taxon-name></italic>. The hybrid has been reported from a small area of Serra de la Safor, eastern Spain (<xref ref-type="bibr" rid="B22">Riera et al. 2020</xref>).</p></tp:treatment-sec><tp:treatment-sec sec-type="material" id="SECID0EPNAI"><title>Specimens examined.</title><p><bold>Spain.</bold> Alicante province: La Vilallonga, La Safor, 136 m, 22 June 1984, <italic>J.B. Peris &amp; G. Stübing</italic> (BC 674556); Valencia province, Valentia, c. Gandia, 15 Sept 1950, <italic>P. Cañigueral</italic> (BC 119858); Villalonga, La Safor, ad l’Orxa, 30SYJ3706, 600 m, 4 July 2000, <italic>J. Riera &amp; J. Güemes</italic> (VAL 185406!).</p></tp:treatment-sec><ref-list><ref id="B21"><mixed-citation xmlns:xlink="http://www.w3.org/1999/xlink" xlink:type="simple"><person-group><name name-style="western"><surname>Riera</surname><given-names>J</given-names></name><name name-style="western"><surname>Guemes</surname><given-names>J</given-names></name><name name-style="western"><surname>Rosselló</surname><given-names>JA</given-names></name></person-group> (<year>2007</year>) <article-title><italic><tp:taxon-name><tp:taxon-name-part taxon-name-part-type="genus">Thymus</tp:taxon-name-part><tp:taxon-name-part taxon-name-part-type="species">richardii</tp:taxon-name-part></tp:taxon-name></italic> (<tp:taxon-name><tp:taxon-name-part taxon-name-part-type="family">Lamiaceae</tp:taxon-name-part></tp:taxon-name>) in the Iberian Peninsula.</article-title><source>Flora Montibérica</source><volume>37</volume>: <fpage>77</fpage>–<lpage>80</lpage>.</mixed-citation></ref><ref id="B6"><mixed-citation xmlns:xlink="http://www.w3.org/1999/xlink" xlink:type="simple"><person-group><name name-style="western"><surname>Bolòs</surname><given-names>O</given-names></name><name name-style="western"><surname>Vigo</surname><given-names>J</given-names></name></person-group> (<year>1983</year>) <article-title>Notes sobre taxonomia i nomenclatura de les plantes, II.</article-title><source>Collectanea Botanica (Barcelona)</source><volume>14</volume>: <fpage>89</fpage>–<lpage>103</lpage>.</mixed-citation></ref><ref id="B22"><mixed-citation xmlns:xlink="http://www.w3.org/1999/xlink" xlink:type="simple"><person-group><name name-style="western"><surname>Riera</surname><given-names>J</given-names></name><name name-style="western"><surname>Guemes</surname><given-names>J</given-names></name><name name-style="western"><surname>Rosselló</surname><given-names>JA</given-names></name></person-group> (<year>2020</year>) <article-title><italic><tp:taxon-name><tp:taxon-name-part taxon-name-part-type="genus">Thymus</tp:taxon-name-part><tp:taxon-name-part taxon-name-part-type="hybrid-sign">×</tp:taxon-name-part><tp:taxon-name-part taxon-name-part-type="species">bolosii</tp:taxon-name-part></tp:taxon-name></italic> (<tp:taxon-name><tp:taxon-name-part taxon-name-part-type="family">Lamiaceae</tp:taxon-name-part></tp:taxon-name>) a new wild hybrid from the eastern Iberian Peninsula.</article-title><source>Flora Montibérica</source><volume>78</volume>: <fpage>77</fpage>–<lpage>80</lpage>.</mixed-citation></ref></ref-list></tp:taxon-treatment>
